# Supplementary material for: Designing Sandwich ELISA with Broadly Reactive Anti-Nucleocapsid Monoclonal Antibodies to Detect Bat-Borne Merbecoviruses
Source: Viruses. 2025 Jun 24;17(7):886. doi: 10.3390/v17070886 (PMC12300527; doi:10.3390/v17070886)
Supplement: Supplementary file 1 [file viruses-17-00886-s001.zip]

Archive with 1 entries (1 files):
- viruses-3674842-supplementary.pdf
